# Supplementary material for: Electronic Structure of NdFeCoB Oxide Magnetic Particles Studied by DFT Calculations and XPS
Source: Materials (Basel). 2023 Jan 29;16(3):1154. doi: 10.3390/ma16031154 (PMC9921898; doi:10.3390/ma16031154)
Supplement: Supplementary file 1 [file materials-16-01154-s001.zip]

Archive with 1 entries (1 files):
- materials-2066333-supplementary.pdf
